# Supplementary material for: Adipose-specific deletion of the cation channel TRPM7 inhibits TAK1 kinase-dependent inflammation and obesity in male mice
Source: Nat Commun. 2023 Jan 30;14:491. doi: 10.1038/s41467-023-36154-3 (PMC9887063; doi:10.1038/s41467-023-36154-3)
Supplement: Supplementary file 3 — Source Data [file 41467_2023_36154_MOESM3_ESM.xlsx]

## Sheet: Fig. 1a
	TRPM7 mRNA levels (relative expression)
	eWAT		iWAT
	CD	HFD	CD	HFD
	1.12506	2.12138	0.996157	1.67146
	1	2.11404	0.977913	1.66761
	1	2.15846	1.02653	1.622
	1.13813	1.82978
	1.0656	1.94756
	0.824543	2.34026
	eWAT
	Data analyzed by independent t-test (two-tailed) p<0.001
	iWAT
	Data analyzed by independent t-test (two-tailed) p<0.001

## Sheet: Fig. 1b
	TRPM7 relative density
	eWAT		iWAT
	CD	HFD	CD	HFD
	1.01807	2.07639	1.08714	1.44147
	1.38687	2.72746	1.01801	1.95254
	0.712548	1.99999	0.590188	2.71288
	1.0618	2.39715	1.03087	1.51005
	eWAT
	Data analyzed by independent t-test (two-tailed) p=0.001
	iWAT
	Data analyzed by independent t-test (two-tailed) p=0.021

## Sheet: Fig. 1c
	Current density (pA/pF)
	CD	HFD	HFD+FTY720
	8.98096	14.215	10.1606
	5.56564	22.1157	8.89746
	7.83452	20.5952	8.56964
	10.8417	16.9756	6.78532
	12.2861	18.4623	4.78265
	14.0386	15.181	12.8093
	12.5614	27.3549	13.6059
	5.5776	17.7325	13.495
	11.0802		13.856
	10.1612		14.6245
	13.3549
	14.2269
	5.77466
	8.36276
	One-way ANOVA with LSD post-hoc test
	CD and HFD p<0.001
	HFD and HFD+FTY720 p<0.001

## Sheet: Fig. 1d
	Body weight (g)
	weeks	Flox-CD					ATKO-CD					Flox-HFD					ATKO-HFD
	0	20.3	22.3	23.1	21	21.1	21.6	23.5	22.4	23.3	22.9	21.1	20.9	23.2	26.1	22.7	21.7	20.3	22.6	21.5	22
	4	24.5	26.3	24.1	27	25.6	22.3	25.7	26.6	24.9	23.5	28.8	27.3	32.7	30.1	26.5	32.4	28.8	27.9	28.7	29.9
	8	25.7	28.2	26.8	28.3	28	25.6	27.4	27	29.4	25	40.1	39.8	37.2	37.8	34.6	36.8	32.9	33	35.6	34
	12	26.2	29.4	29.2	29.9	30	24.9	29.7	28.8	26.1	28.8	37.8	43.4	39.3	40.2	35.2	38.7	30.3	36.8	37	33.8
	16	30.1	29.7	30.3	28	30.1	27.1	29.4	27.9	29.2	30.1	43.2	48	51.2	47.3	47.6	49.8	34.1	39.1	39.8	38
	One-way ANOVA with LSD post-hoc test
	week 8
	Flox-CD and Flox-HFD p<0.001
	Flox-HFD and ATKO-HFD p=0.006
	week 12
	Flox-CD and Flox-HFD p<0.001
	Flox-HFD and ATKO-HFD p=0.031
	week 16
	Flox-CD and Flox-HFD p<0.001
	Flox-HFD and ATKO-HFD p=0.003

## Sheet: Fig. 1g
	Fat mass (%)
	Flox-CD	ATKO-CD	Flox-HFD	ATKO-HFD
	6.30372	4.30187	20.8266	13.7251
	7.14348	8.26519	16.9415	11.5514
	5.57837	6.30741	18.8858	13.1002
	7.46866	5.71492	21.4513	14.6577
	One-way ANOVA with LSD post-hoc test
	Flox-CD and Flox-HFD p<0.001
	Flox-HFD and ATKO-HFD p<0.001

## Sheet: Fig. 1h
	Serum TG (mmol/L)
	Flox-CD	ATKO-CD	Flox-HFD	ATKO-HFD
	0.547	0.447	1.468	0.791
	0.767	0.607	0.962	0.802
	0.58	0.44	1.024	0.733
	0.653	0.686	1.148	0.724
	One-way ANOVA with LSD post-hoc test
	Flox-CD and Flox-HFD p<0.001
	Flox-HFD and ATKO-HFD p=0.002

## Sheet: Fig. 1i
	Serum FFA (mmol/L)
	Flox-CD	ATKO-CD	Flox-HFD	ATKO-HFD
	0.227805	0.304849	0.925733	0.643843
	0.345184	0.491114	1.26473	0.716355
	0.242308	0.524198	1.0984	0.744906
	0.519666	0.514681	0.978758	0.63206
	One-way ANOVA with LSD post-hoc test
	Flox-CD and Flox-HFD p<0.001
	Flox-HFD and ATKO-HFD p=0.001

## Sheet: Fig. 1j
	VO2 (ml/kg/hr)
	Flox-HFD		ATKO-HFD
	Light	Dark	Light	Dark
	2064.93	2661.61	2768.56	2811.77
	1977.97	2552.37	1878.93	2966.59
	1733.13	1969.26	2187.34	2792.37
	946.119	2297.95	2724.65	2352.05
	1186.1	1312.62	2082.43	2717.28
	1535.12	1280.43	4099.44	4588.81
	Data analyzed by independent t-test (two-tailed)
	Light
	Flox-HFD and ATKO-HFD p=0.019
	Dark
	Flox-HFD and ATKO-HFD p=0.030

## Sheet: Fig. 1k
	VCO2 (ml/kg/hr)
	Flox-HFD		ATKO-HFD
	Light	Dark	Light	Dark
	1340.95	2597.15	3126.58	2811.24
	1397.14	1800.07	2650.91	2348.12
	1996.6	1328.91	1843.02	3253.55
	960.566	1131.09	1697.91	2588.25
	1648.67	1609.44	2048.43	3242.54
	1335.84	1284.37	1484.79	3370.58
	Data analyzed by independent t-test (two-tailed)
	Light
	Flox-HFD and ATKO-HFD p=0.039
	Dark
	Flox-HFD and ATKO-HFD p=0.001

## Sheet: Fig. 1l
	Energy Expenditure (kcal/kg/hr)
	Flox-HFD		ATKO-HFD
	Light	Dark	Light	Dark
	9.75686	10.6409	11.4254	16.3975
	10.8885	12.4258	9.85524	14.3106
	8.17158	14.9077	12.9128	13.881
	8.13482	10.6248	10.577	14.3608
	5.25642	7.08931	19.6481	17.3517
	7.08489	9.52258	12.0113	21.438
	Data analyzed by independent t-test (two-tailed)
	Light
	Flox-HFD and ATKO-HFD p=0.021
	Dark
	Flox-HFD and ATKO-HFD p=0.007

[truncated: 104 more sheets: Fig. 1m, Fig. 1n, Fig. 2a, Fig. 2b, Fig. 2c, Fig. 2d, Fig.2e, Fig. 2f, Fig.2g, Fig.3b, Fig. 3c, Fig. 3d, Fig. 3e, Fig. 3f, Fig. 3g, Fig. 3h, Fig. 4a, Fig. 4b, Fig. 4c, Fig. 4d …]
